# Supplementary material for: Association of Antiphospholipid Antibodies with Clinical Manifestations in Children with Systemic Lupus Erythematosus
Source: J Clin Med. 2023 Feb 10;12(4):1424. doi: 10.3390/jcm12041424 (PMC9967991; doi:10.3390/jcm12041424)
Supplement: Supplementary file 1 [file jcm-12-01424-s001.zip]

Archive with 1 entries (1 files):
- jcm-2193402-supplementary.pdf
